# Supplementary material for: eIF4A1 Is a Prognostic Marker and Actionable Target in Human Hepatocellular Carcinoma
Source: Int J Mol Sci. 2023 Jan 20;24(3):2055. doi: 10.3390/ijms24032055 (PMC9917075; doi:10.3390/ijms24032055)
Supplement: Supplementary file 1 [file ijms-24-02055-s001.zip]

Archive with 1 entries (1 files):
- ijms-2121872-supplementary.pdf
